# Supplementary material for: The Perception of the Body Condition of Cats and Dogs by French Pet Owners and the Factors Influencing Underestimation
Source: Animals (Basel). 2023 Nov 25;13(23):3646. doi: 10.3390/ani13233646 (PMC10705725; doi:10.3390/ani13233646)
Supplement: Supplementary file 1 [file animals-13-03646-s001.zip]

Archive with 4 entries (4 files):
- Supplementary File 1.pdf
- Supplementary File 2.pdf
- Supplementary File 3.pdf
- Supplementary Tables.pdf
